# Supplementary material for: Effect of Intermediate Semiconducting TiOx Thin Films on Nanoparticle-Mediated Electron Transfer: Electrooxidation of CO
Source: Nanomaterials (Basel). 2022 Mar 3;12(5):855. doi: 10.3390/nano12050855 (PMC8912720; doi:10.3390/nano12050855)
Supplement: Supplementary file 1 [file nanomaterials-12-00855-s001.zip]

Archive with 1 entries (1 files):
- nanomaterials-1538567-supplementary.pdf
